# Supplementary material for: Multi-Locus Phylogeographic and Population Genetic Analysis of Anolis carolinensis: Historical Demography of a Genomic Model Species
Source: PLoS One. 2012 Jun 7;7(6):e38474. doi: 10.1371/journal.pone.0038474 (PMC3369884; doi:10.1371/journal.pone.0038474)
Supplement: Table S1 — Collecting localities and GPS coordinates. (XLS) [file pone.0038474.s002.xls]

## Sheet: Sheet1
County	State	Location ID	Latitude	Longitude
St. Tammany	LA	AC2	30.6393	-90.0833
St. Tammany	LA	AC3	30.5016	-90.0833
Livingston	LA	AC4	30.4316	-90.5474
Livingston	LA	AC5	30.3067	-90.6105
Livingston	LA	AC6	30.3284	-90.8272
Lafourche	LA	AC7	29.8073	-90.8563
Lafourche	LA	AC8	29.7979	-90.8129
Lafourche	LA	AC9	29.5891	-90.4429
Ascension	LA	AC10	30.2237	-90.8518
Collier	FL	AC13	25.9187	-81.3108
Okeechobee	FL	AC14	27.3529	-80.8206
Alachua	FL	AC15	29.8267	-82.5971
Suwannee	FL	AC16	30.2801	-82.8192
Lafayette	FL	AC17	30.0283	-83.1865
Lafayette	FL	AC18	29.9095	-83.315
Dixie	FL	AC19	29.7377	-83.2363
Carteret	NC	AC20	34.7276	-76.7362
Carteret	NC	AC21	34.6968	-77.0443
Brunswick	NC	AC22	33.9194	-78.2686
Georgetown	SC	AC23	33.3681	-79.2705
Georgetown	SC	AC24	33.2476	-79.3757
Georgetown	SC	AC25	33.2045	-79.3877
Kershaw	SC	AC32	34.244	-80.6543
McIntosh	GA	AC26	31.4682	-81.3667
McIntosh	GA	AC27	31.3529	-81.4475
Duval	GA	AC28	31.8449	-83.0507
Dodge	GA	AC29	31.9278	-83.1814
Johnson	GA	AC30	32.7019	-82.6425
Columbia	GA	AC31	33.2752	-82.3889
Blount	TN	AC33	35.5472	-84.0518
Blount	TN	AC34	35.5509	-84.0209
Blount	TN	AC35	35.5508	-84.023
Blount	TN	AC36	35.5386	-84.0763
Blount	TN	AC37	35.5564	-84.0122
Blount	TN	AC38	35.5558	-84.0024
Blount	TN	AC39	35.5312	-83.9911
Bibb	AL	AC40	33.0017	-87.1488
Perry	AL	AC41	32.6689	-87.2424
Wilcox	AL	AC42	32.0502	-87.2484
Baldwin	AL	AC43	30.9004	-87.851
Mobile	AL	AC44	30.7331	-88.0387
Baldwin	AL	AC45	30.7933	-87.8996
Crenshaw	AL	AC46	31.7212	-86.2732
Hempstead	AR	AR1	33.6208	-93.8602
Hempstead	AR	AR2	33.6635	-93.8435
Wood	TX	TX	32.9447	-95.1937
Aiken	SC	SREL	33.3428	-81.7343
Augusta	GA	GA	33.5502	-82.0393
Nassau	FL	FL	30.6101	-81.6232
