# Supplementary material for: Multi-Locus Phylogeographic and Population Genetic Analysis of Anolis carolinensis: Historical Demography of a Genomic Model Species
Source: PLoS One. 2012 Jun 7;7(6):e38474. doi: 10.1371/journal.pone.0038474 (PMC3369884; doi:10.1371/journal.pone.0038474)
Supplement: Table S6 — Summary statistics for all nuclear loci for the Suwannee population. (XLS) [file pone.0038474.s007.xls]

## Sheet: Sheet1
	Summary Statistics for the Suwannee Population
	#seqs	#haps	Hd	pi	D	Fs
RALGAPA	22	2	0.416	0.00043	0.89527	0.62
HGMCS	10	4	0.644	0.00209	-0.21206	1.278
MON2	10	2	0.356	0.00045	0.01499	0.417
TERT	8	5	0.893	0.00176	-0.08352	-1.273
C1	12	4	0.758	0.00649	0.02646	1.655
R1	10	4	0.733	0.00355	-0.8501	0.568
Gav1	24	1	0	0	0	0
Gav3	18	2	0.471	0.00103	1.16615	1.215
Gav4	24	3	0.663	0.00234	1.46643	2.04
