# Supplementary material for: Multi-Locus Phylogeographic and Population Genetic Analysis of Anolis carolinensis: Historical Demography of a Genomic Model Species
Source: PLoS One. 2012 Jun 7;7(6):e38474. doi: 10.1371/journal.pone.0038474 (PMC3369884; doi:10.1371/journal.pone.0038474)
Supplement: Table S7 — Summary statistics for all nuclear loci for the Everglades population. (XLS) [file pone.0038474.s008.xls]

## Sheet: Sheet1
	Summary Statistics for the Everglades Population
	#seqs	#haps	Hd	pi	D	Fs
RALGAPA	6	4	0.8	0.0011	1.03194	-1.685
HGMCS	12	2	0.303	0.00024	-0.19492	0.297
MON2	4	2	0.667	0.00084	1.63299	0.54
TERT	6	4	0.867	0.00239	-0.06042	-0.024
C1	4	3	0.833	0.00421	-0.75445	-0.288
R1	4	1	0	0	0	0
Gav1	20	2	0.395	0.00148	0.72261	0.976
Gav3	18	2	0.209	0.00046	-0.52899	-0.011
Gav4	20	2	0.189	0.0009	-0.59155	-0.097
