# Supplementary material for: Multi-Locus Phylogeographic and Population Genetic Analysis of Anolis carolinensis: Historical Demography of a Genomic Model Species
Source: PLoS One. 2012 Jun 7;7(6):e38474. doi: 10.1371/journal.pone.0038474 (PMC3369884; doi:10.1371/journal.pone.0038474)
Supplement: Table S8 — Summary statistics of collecting localities for which we collecting four or more individuals using the concatenated nDNA. #seqs – refers to phased haplotypes. (XLS) [file pone.0038474.s009.xls]

## Sheet: Sheet1
Locality	#seqs	k	π	D	Fs
Morehead City NC	10	0.888889	0.000178	-1.99318	-8.89663
Bogue NC	10	6.48889	0.001025	1.03078	-2.77142
Holden Beach NC	12	7.5	0.001185	0.58181	-6.14575
North Santee SC	12	10.8788	0.001719	0.77695	-4.62249
Darien GA	10	6.97778	0.001103	2.3592	-4.63494
Jacksonville GA	8	3.92857	0.000621	-0.76049	-2.50537
Lugoff SC	16	2.65833	0.00081	-1.23975	-12.4717
SREL SC	20	4.92632	0.000778	-1.98059	-10.5498
Augusta GA	26	4.20615	0.000665	-1.85808	-16.0773
Nassau FL	12	3.69697	0.000584	-2.06418	-7.01941
Bibb County AL	10	1.06667	0.00025	-2.40972	-3.66668
Mobile AL	10	2.8	0.000522	-1.777	-2.24471
Chilhowee TN	48	1.33333	0.00104	-1.17614	-23.2423
Jay LA	14	3.01099	0.000513	-1.9401	-6.32842
Thibodaux LA	30	0.496552	0.0001	-1.91803	-3.40282
Springfield LA	10	0.977778	0.000218	-2.22977	-5.94942
Blond LA	14	1.42857	0.000226	-2.84274	-8.60437
Sorrento LA	8	5.25	0.000894	-0.47329	-0.38278
Texas	18	1.19608	0.000207	-2.75193	-10.1634
High Springs FL	10	3	0.00064	-0.67067	-3.55534
Cooks Hammock FL	14	2.91209	0.000642	-2.01253	-4.72596
Everglades City FL	20	1.9421	0.000325	-2.1162	-20.1726
